# Supplementary material for: Characterization and functional prediction of the dental plaque microbiome in patients with alveolar clefts
Source: Front Cell Infect Microbiol. 2024 May 10;14:1361206. doi: 10.3389/fcimb.2024.1361206 (PMC11119321; doi:10.3389/fcimb.2024.1361206)
Supplement: Supplementary file 1 [file DataSheet_1.zip]

Archive with 1 entries (1 files):
- supplementary material(0411)/supplementary figure and table(0411).DOCX
